# Supplementary material for: The Missing Heritability of Sporadic Frontotemporal Dementia: New Insights from Rare Variants in Neurodegenerative Candidate Genes
Source: Int J Mol Sci. 2019 Aug 10;20(16):3903. doi: 10.3390/ijms20163903 (PMC6721049; doi:10.3390/ijms20163903)
Supplement: Supplementary file 1 [file ijms-20-03903-s001.zip]

Archive with 4 entries (4 files):
- Ciani_Bonvicini_InJMolSciences_SupplementaryMaterial_Revised.docx
- Supplementary_video3_sorl1_vps10dom_wt_mut.gif
- Supplementary_video_S1_sorl1_vps10dom_wt.mp4
- Supplementary_video_S2_sorl1_vps10dom_mut.mp4
